# Supplementary material for: Minimizing bugs in cognitive neuroscience programming
Source: Front Psychol. 2014 Dec 17;5:1435. doi: 10.3389/fpsyg.2014.01435 (PMC4269119; doi:10.3389/fpsyg.2014.01435)
Supplement: Supplementary file 1 [file DataSheet1.ZIP]

Archive with 16 entries (14 files):
- supplementary_code/
- supplementary_code/Advice1_Irrelevant_Data_Code_WITHOUT_bug.m
- supplementary_code/Advice1_Irrelevant_Data_Code_WITH_bug.m
- supplementary_code/Advice1_Irrelevant_Data_Master.m
- supplementary_code/Advice3_Protective_programming.m
- supplementary_code/Advice5_Consult_Documentation.m
- supplementary_code/data_files/
- supplementary_code/data_files/left_FFA.mat
- supplementary_code/data_files/left_OFA.mat
- supplementary_code/data_files/left_STS.mat
- supplementary_code/data_files/right_FFA.mat
- supplementary_code/data_files/right_OFA.mat
- supplementary_code/data_files/t_image.mat
- supplementary_code/README.txt
- supplementary_code/utils_GetROICoordinates.m
- supplementary_code/utils_PrintOutputTable.m
