# Supplementary material for: Minimizing bugs in cognitive neuroscience programming
Source: Front Psychol. 2014 Dec 17;5:1435. doi: 10.3389/fpsyg.2014.01435 (PMC4269119; doi:10.3389/fpsyg.2014.01435)
Supplement: Supplementary file 1 [file DataSheet1.ZIP › supplementary_code/Advice1_Irrelevant_Data_Code_WITHOUT_bug.m]

%The code below illustrates the corect and efficient way to overcome the 
%irrelevant data problem
function Advice1_Irrelevant_Data_Code_WITHOUT_bug()

INPIT_DATA.data_input_folder = 'data_files';
INPIT_DATA.t_image_file = 't_image.mat';
INPIT_DATA.ROIs_file_names = {'left_OFA.mat','right_OFA.mat','left_FFA.mat','right_FFA.mat'};

for roi_id=1:length(INPIT_DATA.ROIs_file_names)
        
    [XYZ_native,XYZ_mm] = utils_GetROICoordinates(INPIT_DATA.ROIs_file_names{roi_id},...
                                                  INPIT_DATA.data_input_folder);                  
        
	Activation_summary{roi_id,1} = INPIT_DATA.ROIs_file_names{roi_id};
	Activation_summary{roi_id,2} = mean(GetROIZscores(XYZ_native,INPIT_DATA));
    disp(['Finished ROI: ' INPIT_DATA.ROIs_file_names{roi_id} ...
          ' its size: ' num2str(size(XYZ_native,2))]);
end

utils_PrintOutputTable(Activation_summary);

disp('We are done');

   
function zscore_value = GetROIZscores(roi_coord_matrix_XYZ,INPIT_DATA)

    t_image_file_name_full = [pwd filesep ...
                              INPIT_DATA.data_input_folder filesep ...
                              INPIT_DATA.t_image_file];
                          
    load(t_image_file_name_full);
    
    linear_indexes = sub2ind(size(volume_data), ...
                             roi_coord_matrix_XYZ(1,:),...
                             roi_coord_matrix_XYZ(2,:),...
                             roi_coord_matrix_XYZ(3,:));
    
    zscore_value = volume_data(linear_indexes);
    

    
