# Supplementary material for: Minimizing bugs in cognitive neuroscience programming
Source: Front Psychol. 2014 Dec 17;5:1435. doi: 10.3389/fpsyg.2014.01435 (PMC4269119; doi:10.3389/fpsyg.2014.01435)
Supplement: Supplementary file 1 [file DataSheet1.ZIP › supplementary_code/Advice1_Irrelevant_Data_Code_WITH_bug.m]

%The code below illustrates a danger of using irrelevant data
%if the function is run with bToFixBug=1 the bug is fixed
function Advice1_Irrelevant_Data_Code_WITH_bug(bToFixBug)

if ~(exist('bToFixBug','var'))
    bToFixBug = 0;
end

INPIT_DATA.data_input_folder = 'data_files';
INPIT_DATA.t_image_file = 't_image.mat';
INPIT_DATA.ROIs_file_names = {'left_OFA.mat','right_OFA.mat','left_FFA.mat','right_FFA.mat'};

for roi_id=1:length(INPIT_DATA.ROIs_file_names)
    [XYZ_native,XYZ_mm] = utils_GetROICoordinates(INPIT_DATA.ROIs_file_names{roi_id},...
                                                  INPIT_DATA.data_input_folder);                  
                                         
	for voxel_id=1:size(XYZ_native,2)
		roi_zscore_vector(voxel_id) = GetVoxelZscore(XYZ_native(:,voxel_id),...
                                                     INPIT_DATA);
	end
	
	Activation_summary{roi_id,1} = INPIT_DATA.ROIs_file_names{roi_id};
	Activation_summary{roi_id,2} = mean(roi_zscore_vector);
    
    if (bToFixBug)
        roi_zscore_vector = []; 
    end
    
    disp(['Finished ROI: ' INPIT_DATA.ROIs_file_names{roi_id} ...
          ' its size: ' num2str(size(XYZ_native,2))]);
    
end

utils_PrintOutputTable(Activation_summary);

disp('We are done');

%%%%%%%%%%%%%%%%  End of main code %%%%%%%%%%%%%%%%%%%%%%%%%%%%%%


    
function zscore_value = GetVoxelZscore(voxel_coord,INPIT_DATA)

    t_image_file_name_full = [pwd filesep ...
                              INPIT_DATA.data_input_folder filesep ...
                              INPIT_DATA.t_image_file];
                          
    load(t_image_file_name_full);
    
    zscore_value = volume_data(voxel_coord(1),voxel_coord(2),voxel_coord(3));
    
    
    

    
