# Supplementary material for: Minimizing bugs in cognitive neuroscience programming
Source: Front Psychol. 2014 Dec 17;5:1435. doi: 10.3389/fpsyg.2014.01435 (PMC4269119; doi:10.3389/fpsyg.2014.01435)
Supplement: Supplementary file 1 [file DataSheet1.ZIP › supplementary_code/Advice1_Irrelevant_Data_Master.m]

%The code below illustrates a danger of using irrelevant data
%This code runs three versions of averaging zscore values:
%1. The version with a bug 
%2. The version with a fixed bug, but without use of vectorization
%3. The version without bug with use of vectorization (most correct one)
%Note the difference in results of ROI2 and ROI3 between 1 and 2/3 versions
function Advice1_Irrelevant_Data_Master()

clc;

disp('**** First we run a code with bug...****');
Advice1_Irrelevant_Data_Code_WITH_bug();

disp('**** Next we run a code with a bug fix...****');
bToFixBug = 1;
Advice1_Irrelevant_Data_Code_WITH_bug(bToFixBug);

disp('**** Now we run a code without bug, which uses vectorization ****');
Advice1_Irrelevant_Data_Code_WITHOUT_bug();
disp('!!! Note the difference in results of ROI2 and ROI3 between 1 and 2/3 versions !!!');
