# Supplementary material for: Minimizing bugs in cognitive neuroscience programming
Source: Front Psychol. 2014 Dec 17;5:1435. doi: 10.3389/fpsyg.2014.01435 (PMC4269119; doi:10.3389/fpsyg.2014.01435)
Supplement: Supplementary file 1 [file DataSheet1.ZIP › supplementary_code/Advice3_Protective_programming.m]

%The code below illustrates the how to use protective approach
%The code checks whether the ROIs really belong to left or right
%hemispheres, and if not throws an error
function Advice3_Protective_programming()

clc;

data_input_folder = 'data_files';
ROIs_file_names_RH = {'right_OFA.mat','right_FFA.mat'};
ROIs_file_names_LH = {'left_OFA.mat','left_FFA.mat'};
ROIs_file_names_LH_error = {'left_STS.mat'}; %this is not really LH ROI 

bIsRightHemisphere = 1;
ProcessROIs(data_input_folder, ROIs_file_names_RH,bIsRightHemisphere);
disp('Completed RH ROIs');

bIsRightHemisphere = 0;
ProcessROIs(data_input_folder, ROIs_file_names_LH,bIsRightHemisphere);
disp('Completed LH ROIs');

bIsRightHemisphere = 0;
ProcessROIs(data_input_folder, ROIs_file_names_LH_error,bIsRightHemisphere);
disp('Completed additional LH ROIs - we should not reach here');

disp('We are done');


function ProcessROIs(data_files_sub_folder, ROIs_file_names,bIsRightHemisphere)

    for roi_id=1:length(ROIs_file_names)
        
        [XYZ_native,XYZ_mm] = utils_GetROICoordinates(ROIs_file_names{roi_id},...
                                                       data_files_sub_folder);                  
        %This is protective check for ROI coordinate
        if (bIsRightHemisphere) && ~isempty(find(XYZ_mm(1,:) < 0)) || ...
          ~(bIsRightHemisphere) && ~isempty(find(XYZ_mm(1,:) > 0))
            error(['Error with coordinates of the ROI: ' ROIs_file_names{roi_id}]);
        end
        
        %additional processing goes here
    end
