# Supplementary material for: Minimizing bugs in cognitive neuroscience programming
Source: Front Psychol. 2014 Dec 17;5:1435. doi: 10.3389/fpsyg.2014.01435 (PMC4269119; doi:10.3389/fpsyg.2014.01435)
Supplement: Supplementary file 1 [file DataSheet1.ZIP › supplementary_code/Advice5_Consult_Documentation.m]

%The code below demonstrates the importance of consulting documentation 
%Here, specifically, for calling zscore function
function Advice5_Consult_Documentation()

clc;

num_voxels = 5;
num_data_points = 10;

%generating random data
data_matrix = rand(num_voxels,num_data_points);

disp('---- Here we run zscore across voxels (columns) ---- ');
data_matrix_zscore_across_voxels = zscore(data_matrix);
OutputDataMatrixStat(data_matrix_zscore_across_voxels);

disp('---- Here we run zscore across data points (rows) ---- ');
data_matrix_zscore_across_datapoints = (zscore(data_matrix')');
OutputDataMatrixStat(data_matrix_zscore_across_datapoints);

disp('!!!! Please note completely different results  !!!'); 

%%%%%%%%%%%%%%%%  End of main code %%%%%%%%%%%%%%%%%%%%%%%%%%%%%%

function OutputDataMatrixStat(data_matrix)


disp(['Dimensions of output matrix: ' ...
      num2str(size(data_matrix,1)) ':' ...
      num2str(size(data_matrix,2))]);

std_across_voxels = std(data_matrix(:,1));
mean_across_voxels = mean(data_matrix(:,1));
disp(['std for first data point (across voxels): ' num2str(std_across_voxels)]);   
disp(['mean for first data point (across voxels): ' num2str(mean_across_voxels)]);     

std_across_datapoints = std(data_matrix(1,:));
mean_across_datapoints = mean(data_matrix(1,:));
disp(['std for first voxel (across data points): ' num2str(std_across_datapoints)]);   
disp(['mean for first voxel (across data points): ' num2str(mean_across_datapoints)]);     
