# Supplementary material for: Minimizing bugs in cognitive neuroscience programming
Source: Front Psychol. 2014 Dec 17;5:1435. doi: 10.3389/fpsyg.2014.01435 (PMC4269119; doi:10.3389/fpsyg.2014.01435)
Supplement: Supplementary file 1 [file DataSheet1.ZIP › supplementary_code/README.txt]

Supplementary code for the paper "Minimizing bugs in cognitive neuroscience programming" by V.Axelrod.

Advice1_Irrelevant_Data_Master.m
This code illustrates a danger of using irrelevant data. This code runs two versions: 
Advice1_Irrelevant_Data_Code_WITH_bug and Advice1_Irrelevant_Data_Code_WITHOUT_bug. 
Each of these versions can be also ran separately. 

Advice3_Protective_programming.m 
This code illustrates the how to use protective approach. 

Advice5_Consult_Documentation.m 
This code demonstrates the importance of consulting documentation (e.g., use of zscore function).
