# Supplementary material for: Minimizing bugs in cognitive neuroscience programming
Source: Front Psychol. 2014 Dec 17;5:1435. doi: 10.3389/fpsyg.2014.01435 (PMC4269119; doi:10.3389/fpsyg.2014.01435)
Supplement: Supplementary file 1 [file DataSheet1.ZIP › supplementary_code/utils_GetROICoordinates.m]

%this function returns coordinates of the ROI in a native and MNI
%coordinates
function [XYZ_native,XYZ_mm] = utils_GetROICoordinates(ROI_file_name,data_files_sub_folder)


    ROI_file_name_full = [pwd filesep ...
                          data_files_sub_folder filesep ...
                          ROI_file_name];
                      
    load(ROI_file_name_full);
