# Supplementary material for: Minimizing bugs in cognitive neuroscience programming
Source: Front Psychol. 2014 Dec 17;5:1435. doi: 10.3389/fpsyg.2014.01435 (PMC4269119; doi:10.3389/fpsyg.2014.01435)
Supplement: Supplementary file 1 [file DataSheet1.ZIP › supplementary_code/utils_PrintOutputTable.m]

function utils_PrintOutputTable(Activation_summary)

    fprintf('%-20s%-20s\n','ROI','mean zscore');
    
    for roi_id=1:size(Activation_summary,1)
        fprintf('%-20s%-20s\n',Activation_summary{roi_id,1},...
                             num2str(Activation_summary{roi_id,2}));
    end
